# Supplementary material for: Extending Adjuvant Endocrine Therapy for 10 Years: A Mixed-Methods Analysis of Women’s Decision Making in an Online Breast Cancer Forum
Source: Healthcare (Basel). 2021 Jun 7;9(6):688. doi: 10.3390/healthcare9060688 (PMC8227818; doi:10.3390/healthcare9060688)
Supplement: Supplementary file 1 [file healthcare-09-00688-s001.zip]

Archive with 1 entries (1 files):
- healthcare-1238852-supplementary.pdf
